# Supplementary material for: Genetic Inactivation of Notch1 Synergizes with Loss of Trp53 to Induce Tumor Formation in the Adult Mouse Forebrain
Source: Cancers (Basel). 2022 Nov 2;14(21):5409. doi: 10.3390/cancers14215409 (PMC9655454; doi:10.3390/cancers14215409)
Supplement: Supplementary file 1 [file cancers-14-05409-s001.zip]

Archive with 2 entries (2 files):
- Figure S1 and legend.pdf
- Table S1.xlsx
