# Supplementary material for: Genetic Inactivation of Notch1 Synergizes with Loss of Trp53 to Induce Tumor Formation in the Adult Mouse Forebrain
Source: Cancers (Basel). 2022 Nov 2;14(21):5409. doi: 10.3390/cancers14215409 (PMC9655454; doi:10.3390/cancers14215409)
Supplement: Supplementary file 1 [file cancers-14-05409-s001.zip › Table S1.xlsx]

## Sheet: Tumor location
Table S1: Distribution of hyperplasia and tumors.
Genotype
Trp53-/-Notch1-/-Notch2-/-	Trp53-/-Notch1-/-			Trp53-/-Notch2-/-		Trp53-/-	All combined
22	32			32		14	100	Number of mice analysed
19	27			2		3	51	Number of mice with hyperplasias and/or tumors
	Location of hyperplasia/tumor in brain
	SVZ	RMS	OB /AON	Striatum	Amygdala	Pyriform cortex	Thalamus / Hypothalamus	Hippocampus	Cerebral cortex
	7	17	44	8	8	5	4	1	2	Number of mice with hyperplasias and/or tumors in a given location
	13.7255	33.3333	86.2745	15.6863	15.6863	9.80392	7.84314	1.96078	3.92157	% of mice with hyperplasias and/or tumors in a given location over total number of mice with hyperplasias and/or tumors
Mice with hyperplasia(s)/tumor(s) - each raw represents one mouse	Location of hyperplasia/tumor in the brain of each mouse (multiple locations in each mouse possible)
Genotype	SVZ	RMS	OB /AON	Striatum	Amygdala	Pyriform cortex	Thalamus / Hypothalamus	Hippocampus	Cerebral cortex
Trp53-/-Notch1-/-Notch2-/-	1	1		1	1	1	1
Trp53-/-Notch1-/-Notch2-/-	1	1		1	1	1			1
Trp53-/-Notch1-/-Notch2-/-	1		1	1		1
Trp53-/-Notch1-/-Notch2-/-	1			1					1
Trp53-/-Notch1-/-Notch2-/-	1		1	1
Trp53-/-Notch1-/-Notch2-/-	1		1
Trp53-/-Notch1-/-Notch2-/-		1	1
Trp53-/-Notch1-/-Notch2-/-		1	1
Trp53-/-Notch1-/-Notch2-/-		1	1
Trp53-/-Notch1-/-Notch2-/-		1	1
Trp53-/-Notch1-/-Notch2-/-			1
Trp53-/-Notch1-/-Notch2-/-			1
Trp53-/-Notch1-/-Notch2-/-			1
Trp53-/-Notch1-/-Notch2-/-			1
Trp53-/-Notch1-/-Notch2-/-			1
Trp53-/-Notch1-/-Notch2-/-			1
Trp53-/-Notch1-/-Notch2-/-			1
Trp53-/-Notch1-/-Notch2-/-			1
Trp53-/-Notch1-/-Notch2-/-			1
Genotype	SVZ	RMS	OB /AON	Striatum	Amygdala	Pyriform cortex	Thalamus / Hypothalamus	Hippocampus	Cerebral cortex
Trp53-/-Notch1-/-	1	1	1	1
Trp53-/-Notch1-/-		1	1		1		1
Trp53-/-Notch1-/-		1	1
Trp53-/-Notch1-/-		1	1
Trp53-/-Notch1-/-		1	1
Trp53-/-Notch1-/-		1	1
Trp53-/-Notch1-/-		1	1
Trp53-/-Notch1-/-		1	1
Trp53-/-Notch1-/-		1	1
Trp53-/-Notch1-/-		1	1
Trp53-/-Notch1-/-		1
Trp53-/-Notch1-/-			1		1
Trp53-/-Notch1-/-			1		1
Trp53-/-Notch1-/-			1			1
Trp53-/-Notch1-/-			1				1
Trp53-/-Notch1-/-			1				1
Trp53-/-Notch1-/-			1
Trp53-/-Notch1-/-			1
Trp53-/-Notch1-/-			1
Trp53-/-Notch1-/-			1
Trp53-/-Notch1-/-			1
Trp53-/-Notch1-/-			1
Trp53-/-Notch1-/-			1
Trp53-/-Notch1-/-			1
Trp53-/-Notch1-/-			1
Trp53-/-Notch1-/-				1	1
Trp53-/-Notch1-/-					1	1		1
Genotype	SVZ	RMS	OB /AON	Striatum	Amygdala	Pyriform cortex	Thalamus / Hypothalamus	Hippocampus	Cerebral cortex
Trp53-/-Notch2-/-			1
Trp53-/-Notch2-/-			1
Genotype	SVZ	RMS	OB /AON	Striatum	Amygdala	Pyriform cortex	Thalamus / Hypothalamus	Hippocampus	Cerebral cortex
Trp53-/-			1
Trp53-/-			1
Trp53-/-				1	1
